# Supplementary material for: Unraveling the phylogenetics of genetically closely related species, Haemaphysalis japonica and Haemaphysalis megaspinosa, using entire tick mitogenomes and microbiomes
Source: Sci Rep. 2024 Apr 30;14:9961. doi: 10.1038/s41598-024-60163-x (PMC11063046; doi:10.1038/s41598-024-60163-x)
Supplement: Supplementary file 1 — Supplementary Table 1. [file 41598_2024_60163_MOESM1_ESM.xlsx]

## Sheet: Sheet1
Supplementary Table 1. Parsimony informative sites for 13 protein coding genes and 2 ribosomal genes of Haemaphysalis japonica and Haemaphysalis megaspinosa specimens from Japan.
Samples	Gene name (average length) - polymorphic sites
		NAD2 (960) - 25																									COX1 (1539) - 26
		36	243	288	297	378	395	396	435	456	579	600	693	714	723	726	730	754	855	858	886	887	888	889	895	899	57	228	270	310	393	402	570	594	600	609	660	717	786	798	861	876	885	945	990	1069	1096	1245	1393
LC567937 H. megaspinosa Hokkaido 2013		T	C	G	C	A	A	G	C	A	C	A	T	C	A	T	A	C	T	C	T	T	T	A	G	T	A	G	C	T	G	C	T	A	T	T	C	C	G	T	A	T	A	G	T	T	C	T	G
LC567938 H. megaspinosa Hokkaido 2013		.	.	.	.	.	.	.	.	.	.	.	.	.	.	.	.	.	.	.	.	.	.	.	.	.	.	.	.	.	.	.	.	.	.	.	.	.	.	.	.	.	.	.	.	.	.	.	.
LC567939 H. megaspinosa Hokkaido 2013		.	.	A	.	.	.	.	.	.	.	.	.	.	.	.	.	.	.	.	.	.	.	.	.	.	.	.	.	.	.	.	.	.	.	.	.	.	.	.	.	.	.	.	.	.	.	.	.
LC567940 H. megaspinosa Miyazaki 2013		.	.	.	.	.	.	.	.	.	.	G	.	.	.	A	.	.	.	.	.	.	G	.	.	.	.	.	.	.	.	.	.	.	.	.	.	.	.	.	.	.	.	.	.	.	.	.	.
LC567941 H. megaspinosa Miyazaki 2013		.	.	.	.	.	.	.	.	.	.	G	.	.	.	A	.	.	.	.	.	.	G	.	.	.	.	.	.	.	.	.	.	.	.	.	.	.	.	.	.	.	.	.	.	.	.	.	.
LC567942 H. megaspinosa Nara 2014		.	.	.	.	.	.	.	.	.	.	G	.	.	.	A	.	.	.	.	.	.	G	.	.	.	.	.	.	.	.	.	.	.	.	.	.	.	.	.	.	.	.	.	.	.	T	.	.
LC567944 H. megaspinosa Hokkaido 2014		.	.	.	.	.	.	.	.	.	.	G	.	.	.	A	.	.	.	.	.	.	G	.	.	.	.	.	.	.	.	.	.	.	.	.	.	.	.	.	.	.	.	.	.	.	T	.	.
LC567945 H. megaspinosa Fukushima 2014		.	.	.	.	.	.	.	.	.	.	G	.	.	.	A	.	.	.	.	.	.	G	.	.	.	.	A	.	.	.	.	.	.	.	C	.	.	A	.	.	.	.	.	.	.	T	.	A
LC567947 H. megaspinosa Hokkaido 2015		.	.	.	.	.	.	.	.	.	.	G	.	.	.	.	.	.	.	.	.	.	G	.	.	.	.	A	.	.	.	.	.	.	.	C	.	.	A	.	.	.	.	.	.	.	T	.	A
LC567948 H. megaspinosa Kagoshima 2015		.	.	.	.	.	.	.	.	.	.	G	.	.	.	.	.	.	.	.	.	.	G	.	.	.	.	A	.	.	.	.	.	.	.	C	.	.	A	.	.	.	.	.	.	.	T	.	A
LC567951 H. megaspinosa Hokkaido 2016		.	.	.	.	.	.	.	.	.	.	G	.	.	.	.	.	.	.	.	.	.	G	.	.	.	.	A	.	.	.	.	.	.	.	C	.	.	A	.	.	.	.	.	.	.	T	.	A
LC567952 H. megaspinosa Hiroshima 2016		.	.	.	.	.	.	.	.	.	.	G	.	.	.	.	.	.	.	.	.	.	.	.	.	.	.	A	.	.	.	.	.	.	.	C	.	.	A	.	.	.	.	.	.	.	T	.	A
LC567953 H. megaspinosa Kochi 2017		.	.	.	.	.	.	.	.	.	.	G	.	.	.	A	.	.	.	.	C	A	A	.	.	.	.	A	.	.	.	T	.	.	.	C	.	.	A	.	.	.	.	.	.	.	T	.	A
LC567954 H. megaspinosa Wakayama 2017		.	.	.	.	.	.	.	.	.	.	G	.	.	.	A	.	.	.	.	C	A	A	.	.	.	.	A	.	.	.	.	.	.	.	C	.	.	A	.	.	.	.	.	.	.	T	.	A
LC567949 H. megaspinosa Mie 2016		.	.	.	.	.	.	.	.	.	.	.	.	.	.	.	.	.	.	.	A	A	A	.	.	.	.	A	.	.	.	.	.	.	.	C	.	.	A	.	.	.	.	.	.	.	T	.	A
LC567950 H. megaspinosa Mie 2016		.	.	.	A	.	.	A	.	G	.	G	A	.	G	.	G	.	C	.	.	G	A	.	A	C	.	.	.	C	.	.	.	G	A	.	.	.	A	.	.	.	.	.	C	C	T	C	.
LC567943 H. megaspinosa Nara 2014		.	.	.	.	C	G	.	.	.	.	G	A	.	.	.	G	.	.	T	.	G	A	.	A	C	.	.	.	C	.	.	.	G	A	.	.	.	A	.	.	.	.	.	C	C	T	C	.
LC567946 H. megaspinosa Hokkaido 2015		.	.	A	.	.	G	.	A	.	.	G	A	.	.	.	G	.	.	.	.	G	A	.	A	C	.	.	.	C	.	.	.	G	A	.	.	.	A	.	.	.	.	.	C	C	T	C	.
LC567908 H. japonica Hokkaido 2013		.	.	.	.	.	.	.	.	.	.	.	.	.	.	.	.	.	.	.	A	A	A	.	.	.	.	A	.	.	.	.	.	.	.	C	.	.	A	.	.	.	.	.	.	.	T	.	A
LC567909 H. japonica Hokkaido 2013		.	.	.	.	.	.	.	.	.	.	G	.	.	.	.	.	.	.	.	A	A	A	.	.	.	.	A	.	.	.	.	.	.	.	C	.	.	A	.	.	.	.	.	.	.	T	.	A
LC567912 H. japonica Hokkaido 2013		.	.	.	.	.	.	.	.	.	.	G	.	.	.	.	.	.	.	.	A	A	A	.	.	.	.	.	.	.	.	.	.	.	.	C	T	.	A	.	.	.	.	.	.	C	T	.	.
LC567931 H. japonica Hokkaido 2015		A	T	.	.	.	G	.	.	.	.	G	.	.	.	.	G	T	.	.	.	.	.	G	A	.	.	.	T	.	A	.	C	.	.	.	T	.	A	.	G	C	.	.	.	C	T	.	.
LC567933 H. japonica Hokkaido 2018		A	T	.	.	.	G	.	.	.	.	G	.	.	.	.	G	T	.	.	.	.	.	G	A	.	.	.	T	.	A	.	C	.	.	.	T	.	A	.	G	C	.	.	.	C	T	.	.
LC567930 H. japonica Hokkaido 2015		A	.	.	.	.	G	.	.	.	.	G	.	.	.	.	G	T	.	.	.	.	.	G	A	.	.	.	T	.	A	.	C	.	.	.	T	.	A	.	G	C	.	.	.	C	T	.	.
LC567932 H. japonica Hokkaido 2016		.	.	.	.	.	G	.	.	.	.	G	.	.	.	.	G	T	.	.	.	.	.	G	A	.	.	.	T	.	A	.	C	.	.	.	T	.	A	.	G	C	.	.	.	C	T	.	.
LC567936 H. japonica Hokkaido 2018		.	.	.	.	.	G	.	.	.	T	G	.	G	.	.	G	T	.	.	.	.	.	G	A	.	.	.	T	.	A	.	C	.	.	.	T	.	A	.	G	C	.	.	.	C	T	.	.
LC567922 H. japonica Fukushima 2014		.	.	.	.	.	G	.	.	.	T	G	.	G	.	.	G	T	.	.	.	.	.	G	A	.	.	.	T	.	A	.	C	.	.	.	T	.	A	.	G	C	.	.	.	C	T	.	.
LC567910 H. japonica Hokkaido 2013		.	.	.	.	.	G	.	.	.	T	G	.	G	.	.	G	T	.	.	.	.	.	G	A	.	.	.	T	.	A	.	C	.	.	.	T	.	A	.	G	C	.	.	.	C	T	.	.
LC567911 H. japonica Hokkaido 2013		.	.	.	.	.	G	.	.	.	T	G	.	G	.	.	G	T	.	.	.	.	.	G	A	.	.	.	T	.	A	.	C	.	.	.	T	.	A	.	G	C	.	.	.	C	T	.	.
LC567921 H. japonica Fukushima 2014		.	.	.	.	.	G	.	.	.	T	G	.	G	.	.	G	T	.	.	.	.	.	G	A	.	.	.	T	.	A	.	C	.	.	.	T	.	A	.	G	C	.	.	.	C	T	.	.
LC567925 H. japonica Fukushima 2014		.	.	.	.	.	G	.	.	.	T	G	.	G	.	.	G	T	.	.	.	.	.	G	A	.	.	.	T	.	.	.	C	.	.	.	T	.	A	.	G	C	.	.	.	C	T	.	.
LC567934 H. japonica Hokkaido 2018		.	.	.	.	.	G	.	.	.	T	G	.	G	.	.	G	T	.	.	.	.	.	G	A	.	.	.	T	.	.	.	C	.	.	.	T	.	A	.	G	C	.	.	.	C	T	.	.
LC567915 H. japonica Hokkaido 2014		.	.	.	.	.	.	A	.	G	.	G	A	.	G	.	G	.	C	.	.	G	A	.	A	C	.	.	T	.	.	.	C	.	.	.	T	T	A	.	.	C	G	.	.	C	T	.	.
LC567913 H. japonica Fukushima 2014		.	.	.	.	.	.	A	.	G	.	G	A	.	G	.	G	.	C	.	.	G	A	.	A	C	.	.	T	.	.	.	C	.	.	.	T	T	A	.	.	C	G	.	.	C	T	.	.
LC567914 H. japonica Fukushima 2014		.	.	.	.	.	.	A	.	G	.	G	A	.	G	.	G	.	C	.	.	G	A	.	A	C	.	.	T	.	.	.	C	.	.	.	T	T	A	.	.	C	G	.	.	C	T	.	.
LC567916 H. japonica Fukushima 2014		.	.	.	.	.	.	A	.	G	.	G	A	.	G	.	G	.	C	.	.	G	A	.	A	C	.	.	T	.	.	.	C	.	.	.	T	.	A	.	.	C	G	A	.	C	T	.	.
LC567917 H. japonica Fukushima 2014		.	.	.	.	.	.	A	.	G	.	G	A	.	G	.	G	.	C	.	.	G	A	.	A	C	.	.	T	.	.	.	C	.	.	.	T	.	A	C	.	C	G	.	.	C	T	.	.
LC567918 H. japonica Fukushima 2014		.	.	.	.	.	.	A	.	G	.	G	A	.	G	.	G	.	C	.	.	G	A	.	A	C	.	.	T	.	.	.	C	.	.	.	T	.	A	C	.	C	G	.	.	C	T	.	.
LC567924 H. japonica Fukushima 2014		.	.	.	.	.	.	A	.	G	.	G	A	.	G	.	G	.	C	.	.	G	A	.	A	C	.	.	T	.	.	.	C	.	.	.	T	.	A	.	.	C	G	.	.	C	T	.	.
LC567926 H. japonica Fukushima 2014		.	.	.	.	.	.	A	.	G	.	G	A	.	G	.	G	.	C	.	.	G	A	.	A	C	G	.	.	.	.	.	.	.	A	.	.	.	A	.	.	.	.	.	C	C	T	.	.
LC567927 H. japonica Fukushima 2014		.	.	.	A	.	.	A	.	G	.	G	A	.	G	.	G	.	C	.	.	G	A	.	A	C	G	.	.	.	.	.	.	.	A	.	.	.	A	.	.	.	.	.	C	C	T	.	.
LC567928 H. japonica Yamagata 2014		.	.	.	A	.	.	A	.	G	.	G	A	.	G	.	G	.	C	.	.	G	A	.	A	C	.	.	.	.	.	T	.	.	A	.	.	.	A	.	.	.	.	A	C	C	T	.	.
LC567929 H. japonica Yamagata 2014		.	.	.	.	C	G	.	.	.	.	G	A	.	.	.	G	.	.	T	.	G	A	.	A	C	.	.	.	C	.	.	.	G	A	.	.	.	A	.	.	.	.	.	C	C	T	C	.
LC567919 H. japonica Fukushima 2014		.	.	.	.	C	G	.	.	.	.	G	A	.	.	.	G	.	.	T	.	G	A	.	A	C	.	.	.	C	.	.	.	G	A	.	.	.	A	.	.	.	.	.	C	C	T	C	.
LC567935 H. japonica Hokkaido 2018		.	.	A	.	.	G	.	A	.	.	G	A	.	.	.	G	.	.	.	.	G	A	.	A	C	.	.	.	C	.	.	.	G	A	.	.	.	A	.	.	.	.	.	C	C	T	C	.
LC567920 H. japonica Fukushima 2014		.	.	A	.	.	G	.	A	.	.	G	A	.	.	.	G	.	.	.	.	G	A	.	A	C	.	.	.	C	.	.	.	G	A	.	.	.	A	.	.	.	.	.	C	C	T	C	.
LC567923 H. japonica Fukushima 2014		.	.	A	.	.	G	.	A	.	.	G	A	.	.	.	G	.	.	.	.	G	A	.	A	C	G	.	.	.	.	.	.	.	A	.	.	.	A	.	.	.	.	.	C	C	T	.	.
[truncated: 190 more columns]
